# Supplementary material for: Administration of mycophenolic acid is not associated with malformations in descendants from kidney transplanted males
Source: PLoS One. 2018 Sep 12;13(9):e0202589. doi: 10.1371/journal.pone.0202589 (PMC6135357; doi:10.1371/journal.pone.0202589)
Supplement: S1 Dataset — (CSV) [file pone.0202589.s002.csv]

Number	Group	Any disease	Malformations	Abortions	Type of transplant	RRT_Preemptive	RRT_HD	RRT_PD	Birthg weight	Gender	DM	DM_1	HTA	CKD_Etiology	CKD_Unkown	CKD_Obstructive	CKD_GLom_Disease	CKD_T1D	MPA dose	MPA mg_Kg_day	ICN	Cr	Urea	BMI	Mothers_Age	Time since transplant	Father_Age
2	0	0	0	0	KT	0	1	0	2775	1	2	1	1	2	0	0	1	0			1	1,2	69	36,48331641	28	7,520876112	35,74264203
3	0	0	0	0	KT	0	1	0	3080	0				2	0	0	1	0			1	1,5	93	40,08963272	32	10,92676249	39,15126626
27	0	0	0	0	KT	0	1	0	2900	0	0	0	1	0	1	0	0	0			1	1,6	58	25,09	32	6,113620808	31,01163587
32	0	0	0	0	KT	0	1	0	3750	0	0	0	0	1	0	1	0	0			2	1,7	61	38,46	33	4,848733744	36,48733744
33	0	0	0	0	KT	0	1	0	3200	0	0	0	0	0	1	0	0	0			1	1,6	82	24,83	24	1,689253936	25,81519507
34	0	0	0	0	KT	0	1	0	3100	0				0	1	0	0	0			1	1,6	82	24,83	26	4,106776181	28,23271732
35	0	0	0	0	KT	0	1	0	3200	0	0	0	1	0	1	0	0	0			0	2	77	18,55	32	2,124572211	33,11430527
36	0	0	0	0	KT	0	1	0	3560	0	0	0	1	2	0	0	1	0			1	2,1	62	24,15	33	6,639288159	34,770705
37	0	0	0	0	KT	0	1	0	3200	0	2	1	1	0	1	0	0	0			2	1,7	74	27,9	30	12,95824778	35,04449008
38	0	1	0	0	KT	0	1	0	3400	0				0	1	0	0	0			2	1,7	74	27,9	32	14,86926762	36,95550992
39	0	0	0	0	KT	0	1	0	2300	1	0	0	1	1	0	1	0	0			1	2,2	73	21,25	29	17,42915811	41,56605065
40	0	0	0	0	KT	0	1	0	2200	0				1	0	1	0	0			1	2,6	125	19,91	31	17,30595483	41,44284736
41	0	0	0	2	KT	0	1	0	2900	0	0	0	1	2	0	0	1	0			1	1,4	57	27,51	34	6,217659138	40,1615332
42	0	0	0	0	KT	0	1	0	3200	1				2	0	0	1	0			1	1,4	57	27,51	34	6,217659138	40,1615332
43	0	0	0	0	KT	0	1	0	3700	1	0	0	0	2	0	0	1	0			1	1,5	58	21,25	25	1,267624914	28,90622861
44	0	0	0	0	KT	0	1	0	3350	0	0	0	0	0	1	0	0	0			1	2,2	80	27,77	31	6,22587269	27,04175222
45	0	0	0	0	KT	0	1	0	3200	0				0	1	0	0	0			1	2,2	80	27,77	32	8,971937029	29,78781656
46	0	0	0	0	KT	0	1	0	3600	0	0	0	0	0	1	0	0	0			1	1,4	56	24,84	39	12,34770705	41,2019165
47	0	0	0	0	KT	0	1	0	3500	1				0	1	0	0	0			1	1,4	57	26,17	42	15,35112936	44,20533881
48	0	0	0	0	KT	0	1	0	3200	0	0	0	1	0	1	0	0	0			1	3	107	27,33	31	1,442847365	27,97809719
49	0	0	0	0	KT	0	1	0	2800	0				0	1	0	0	0			1	2,5	102	28,93	32	1,442847365	27,97809719
1	1	0	0	0	KT	0	1	0	3500	1	0	0	0	1	0	1	0	0	2000	24,5398773	1	1,4	56	29,58	26	11,34565366	27,49075975
4	1	0	0	0	KT	0	1	0	3400	0	0	0	1	2	0	0	1	0	1000	14,4092219	0	2,2	86	25,8030934	30	5,897330595	36,52566735
5	1	0	0	0	KT	0	1	0	3400	1				2	0	0	1	0	1000	15,03759398	0	2,2	80	24,72486615	33	8,991101985	39,61943874
6	1	0	0	1	KT	0	1	0	3340	0	0	0	0	1	0	1	0	0	1000	9,930486594	0	0,8	35	33,26066852	33	8,435318275	33,09787817
7	1	0	0	0	KT	0	1	0	3400	1				1	0	1	0	0	1000	9,930486594	0	1	45	33,26	35	11,60848734	36,27104723
8	1	0	0	0	KT	0	1	0	3100	0	0	0	1	2	0	0	1	0	250	3,41997264	0	1,4	46	23,33301414	35	8,388774812	41,50308008
9	1	0	0	2	KT	0	1	0	2850	0	0	0	0	0	1	0	0	0	360	5,341246291	0	1,3	38	25,0594884	37	16,78850103	40,15605749
10	1	0	0	0	KT	0	1	0	3860	0	0	0	1	1	0	1	0	0	1440	20,86956522	1	1,4	56	24,15881797	27	7,356605065	33,70568104
11	1	0	0	0	KT	0	1	0	3940	1				1	0	1	0	0	1440	20,63037249	1	1,5	5,9	24,43892021	32	12,27652293	38,62286105
12	1	0	0	2	KT	0	1	0	2600	1	0	0	1	2	0	0	1	0	720	8,653846154	0	1,1	56	30,1930614	26	1,618069815	31,95071869
13	1	0	0	0	KT	0	1	0	2400	1				2	0	0	1	0	720	6,956521739	0	1,1	45	37,55987807	31	4,257357974	34,59000684
14	1	0	0	0	KT	0	1	0	2800	1				2	0	0	1	0	720	7,384615385	0	1	49	35,38249383	32	7,008898015	37,34154689
15	1	0	0	0	KT	1	0	0	3300	0	0	0	1	2	0	0	1	0	720	9,171974522	0	1,4	55	26,22874135	34	2,409308693	32,87611225
16	1	0	0	0	KT	0	1	0	5500	0	0	0	1	0	1	0	0	0	1000	12,85347044	0	1,6	51	28,23341559	31	1,793292266	31,54551677
17	1	0	0	0	KT	0	1	0	4300	1				0	1	0	0	0	1000	12,85347044	0	1,6	53	28,23	34	5,46201232	35,21423682
18	1	0	0	0	SPK	0	0	1	2950	1	0	0	1	3	0	0	0	1	720	9,473684211	0	1,2	46	24,81632653	21	5,776865161	38,05065024
19	1	0	0	0	KT	0	0	1	2800	1	0	0	1	2	0	0	1	0	1000	14,08450704	0	1,3	34	23,45091822	28	1,456536619	40,52019165
20	1	0	0	0	KT	0	0	1	2800	1				2	0	0	1	0	1000	13,73626374	0	1,2	34	24,04544854	33	5,826146475	44,88980151
21	1	0	0	0	KT	0	1	0	3300	0	0	0	1	2	0	0	1	0	1500	19,05972046	0	1,1	48	25,40676653	30	2,417522245	30,22861054
22	1	0	0	0	KT	0	0	1	2700	1	0	0	1	2	0	0	1	0	1000	10,29866117	0	1	40	32,82179557	25	12,47912389	43,84941821
23	1	0	0	0	KT	0	0	1	2600	0				2	0	0	1	0	1000	10,29866117	0	0,9	40	32,82179557	25	2,477754962	43,84941821
24	1	0	0	0	SPK	0	1	0	3730	0	1	1	1	3	0	0	0	1	2000	35,0877193	0	1,7	39	20,19557823	27	0,928131417	35,91238877
25	1	0	0	0	KT	0	1	0	3800	0	0	0	0	2	0	0	1	0	1000	15,47987616	0	1,7	96	22,62	23	0,881587953	28,93360712
26	1	0	0	0	SPK	0	1	0	3200	1	1	1	0	3	0	0	0	1	1000	15,38461538	0	1,3	43	23,87511478	39	3,4770705	42,68856947
28	1	0	0	0	KT	0	1	0	2800	0	0	0	1	0	1	0	0	0	1000	16,44736842	1	1,4	48	21,8	42	16,36413415	41,26214921
29	1	0	0	1	KT	0	0	1	2900	1	0	0	0	2	0	0	1	0	1000	12,82051282	0	1	40	24,89706023	35	5,713894593	37,09514031
30	1	0	0	0	SPK	0	1	0	3100	1	0	0	1	3	0	0	0	1	1000	11,76470588	0	1,1	58	29,76	32	2,661190965	37,5742642
31	1	0	0	0	KT	0	1	0	4000	0	0	0	1	4	0	0	0	0	1000	9,345794393	0	2,4	74	31,26	37	3,047227926	38,21218344
